# Supplementary material for: Anti-Inflammatory Activity of 3, 5-Diprenyl-4-hydroxyacetophenone Isolated from Ageratina pazcuarensis
Source: Int J Mol Sci. 2022 Nov 30;23(23):15012. doi: 10.3390/ijms232315012 (PMC9741312; doi:10.3390/ijms232315012)
Supplement: Supplementary file 1 [file ijms-23-15012-s001.zip]

Archive with 1 entries (1 files):
- ijms-1961841-supplementary.pdf
